# Supplementary material for: Subtyping of circulating exosome-bound amyloid β reflects brain plaque deposition
Source: Nat Commun. 2019 Mar 8;10:1144. doi: 10.1038/s41467-019-09030-2 (PMC6408581; doi:10.1038/s41467-019-09030-2)
Supplement: Supplementary file 3 — Source Data [file 41467_2019_9030_MOESM3_ESM.xlsx]

## Sheet: Fig. 2a
	Mean	SD			Data1	Data2	Data3
SAM+Antibody	2.85	0.08			2.78744	2.826	2.94286
Exosome	3.76	0.06			3.74956	3.71689	3.82456
Enzyme	3.75	0.05			3.69253	3.79093	3.76925
Optical substrate	7.32	0.04			7.35564	7.28089	7.33579

## Sheet: Fig. 2b
	APEX
	Mean	SD			Data1	Data2	Data3
Before	1	0.06			1.05758	0.99067	0.93739
After	3.88	0.04			3.8559	3.8518	3.9245
	SEM
	Mean	SD			Data1	Data2	Data3
Before	1	0.04			1.0533	0.98193	0.97196
After	4	0.14			4.1531	3.9342	3.9065

## Sheet: Fig. 2d
	Low (substrate)
Time(min)	Mean	SD			Data1	Data2	Data3
0	0	0.95			0	-0.944	0.952
3	26.42	0.95			25.328	26.894	27.042
6	12.85	0.71			13.564	12.138	12.852
9	5.95	2.62			7.22	7.696	2.936
12	12.85	1.67			10.916	13.814	13.814
15	13.57	2.62			14.994	15.162	10.542
18	3.09	2.14			3.362	5.088	0.824
	High (substrate)
Time(min)	Mean	SD			Data1	Data2	Data3
0	0	0.48			-0.476	0	0.476
3	45.46	0.71			45.378	46.212	44.802
6	60.69	4.28			58.478	57.962	65.62
9	77.83	4.28			72.948	80.978	79.55
12	88.3	1.67			88.774	86.454	89.684
15	92.58	1.19			93.87	92.344	91.53
18	96.87	2.14			99.316	95.914	95.368

## Sheet: Fig. 2e
After
Exosome counts	Normalized response
	Mean	SD		Data1	Data2	Data3
4	0.02	0.03		0.0105441	0.0566244	0.00763
20	0.04	0.05		0.008279	0.00768573	0.08997
100	0.07	0.06		0.129082	0.0671717	0.0109893
200	0.14	0.03		0.172842	0.126164	0.116295
500	0.32	0.04		0.359216	0.30142	0.285981
2500	0.5	0.08		0.588713	0.444835	0.473404
5000	0.65	0.05		0.599851	0.69362	0.662411
22600	0.87	0.07		0.937666	0.862736	0.801234
112667	0.95	0.08		0.972336	1.01382	0.854549
905333	1	0.01		0.998038	1.02141	0.993739
Before
Exosome counts	Normalized response
	Mean	SD		Data1	Data2	Data3
4	0.02	0.02		0.0140254	0.0454173	0.0121131
181	0.07	0.02		0.0857627	0.0478718	0.0750788
899	0.1	0.02		0.0747	0.0929855	0.120647
4529	0.31	0.05		0.269034	0.310077	0.36568
22594	0.44	0.05		0.460508	0.386498	0.468817
112720	0.64	0.01		0.652402	0.640623	0.632151
225944	0.79	0.08		0.883135	0.721466	0.772858
452898	0.96	0.01		0.958601	0.949076	0.975448
905733	1	0.08		1.08222	1.00921	0.922417
4528976	0.99	0.07		1.01972	0.906627	1.03582

## Sheet: Fig. 3e
	Neuron
	Mean	SD			Data1	Data2	Data3
Direct	1.23	0.64			0.900106	0.830095	1.97252
NCAM	2.65	0.02			2.67234	2.62946	2.63708
CD63	6.35	0.27			6.65208	6.25749	6.13749
	Glial
	Mean	SD			Data1	Data2	Data3
Direct	0.2	0.07			0.167229	0.146148	0.28246
NCAM	1.1	0.05			1.14853	1.05017	1.09177
CD63	0.52	0.01			0.512414	0.515248	0.527347
	Endothelial
	Mean	SD			Data1	Data2	Data3
Direct	0.46	0.22			0.55803	0.60894	0.20596
NCAM	1.44	0.02			1.4572	1.4525	1.4196
CD63	3.65	0.05			3.6836	3.6783	3.5875
	Monocyte
	Mean	SD			Data1	Data2	Data3
Direct	0.98	0.25			0.80455	0.86272	1.2629
NCAM	4.34	0.07			4.2677	4.4077	4.3336
CD63	5.59	0.04			5.5787	5.6344	5.5462
	Erythrocyte
	Mean	SD			Data1	Data2	Data3
Direct	1.39	0.27			1.5873	1.0815	1.4901
NCAM	2.06	0.18			1.8846	2.0539	2.2388
CD63	3.08	0.07			3.0755	3.1506	3.0062
	Platelet
	Mean	SD			Data1	Data2	Data3
Direct	1.79	0.05			1.844	1.7827	1.7477
NCAM	2.43	0.04			2.4203	2.4046	2.478
CD63	2.43	0.12			2.5083	2.4903	2.2841
	Epithelial-prostate
	Mean	SD			Data1	Data2	Data3
Direct	1.27	0.24			1.4653	1.0036	1.3385
NCAM	1.99	0.1			1.9557	2.1048	1.9028
CD63	4.87	0.02			4.8791	4.8778	4.8408
	Epithelial-ovarian
	Mean	SD			Data1	Data2	Data3
Direct	2.43	0.31			2.684	2.078	2.5284
NCAM	5.59	0.03			5.6198	5.5606	5.5916
CD63	5.84	0.04			5.8722	5.858	5.8027

## Sheet: Fig. 4b
Exosome-bound Aβ42
		Relative CD63 Δλ
Population	Global imaging SUVR	Mean	SD			Data1	Data2	Data3
AD	1.18	0.4	0.01			0.41073	0.39374	0.38338
AD	1.47	1.17	0.07			1.163	1.2488	1.1059
AD	1.626	1.72	0.09			1.7975	1.7228	1.625
AD	1.76	1.44	0.01			1.4356	1.4308	1.443
AD	1.79	2.05	0.08			2.1301	2.0527	1.9669
AD	1.8	1.94	0.04			1.9045	1.945	1.9776
AD	1.81	2.01	0.02			2.027	1.9803	2.018
AD	1.811	1.78	0.06			1.7159	1.8108	1.8187
AD	1.87	2.01	0.07			1.9299	2.0322	2.0725
AD	1.92	2.46	0.06			2.4363	2.4158	2.5299
AD	1.96	2.48	0.1			2.3946	2.4531	2.5892
AD	2.03	2.26	0.02			2.2489	2.2468	2.2782
AD	2.08	2.11	0.06			2.1688	2.0938	2.0555
AD	2.089	2.21	0.02			2.2319	2.2099	2.1934
AD	2.09	1.99	0.03			1.9561	1.9999	2.0123
AD	2.099	2.09	0.04			2.1093	2.1083	2.0427
AD	2.144	2.14	0.09			2.2196	2.1611	2.0509
CIND	1.86	1.58	0.28			1.3019	1.5627	1.8709
CIND	1.06	0.05	0.03			0.035112	0.022721	0.083708
CIND	1.12	0.46	0.11			0.44084	0.56804	0.35727
CIND	1.12	0.3	0.08			0.21706	0.30967	0.37371
CIND	1.123	0.5	0.04			0.52478	0.51674	0.4485
CIND	1.13	0.45	0.06			0.49512	0.48612	0.37877
CIND	1.171	0.45	0.16			0.48283	0.28086	0.60066
CIND	1.21	0.73	0.03			0.70072	0.75594	0.74597
CIND	1.29	0.79	0.14			0.84543	0.62911	0.89486
CIND	1.44	1.09	0.01			1.0796	1.1065	1.0875
CIND	1.51	1.33	0.03			1.3078	1.3361	1.3591
CIND	1.63	1.72	0.22			1.9704	1.5966	1.5952
CIND	1.65	1.76	0.08			1.8477	1.6802	1.7461
CIND	1.65089	1.27	0.3			1.2139	0.99229	1.5907
CIND	1.89	2.36	0.02			2.3607	2.3397	2.369
CIND	2.06	2.32	0.12			2.1853	2.3634	2.4073
CIND	2.14	2.13	0.01			2.122	2.119	2.1403
CIND	2.26	2.38	0.11			2.3813	2.271	2.4844
NCI	1.09	0.43	0.04			0.4714	0.43894	0.39379
NCI	1.09	0.1	0.07			0.17256	0.06344	0.049453
NCI	1.099	0.12	0.07			0.048565	0.11587	0.19113
NCI	1.13	0.57	0.23			0.53477	0.81565	0.36321
NCI	1.13	0.66	0.08			0.66464	0.57592	0.74506
NCI	1.139	0.47	0.12			0.32568	0.52925	0.55057
NCI	1.14	0.02	0.02			0.037182	0.00175	0.03414
NCI	1.15	0.2	0.1			0.154104	0.322851	0.13432
NCI	1.19	0.61	0.03			0.6398	0.58147	0.61993
NCI	1.19	0.54	0.06			0.47627	0.60208	0.5534
NCI	1.285	0.79	0.27			0.47495	0.9911	0.89247
NCI	1.33	0.6	0.02			0.59095	0.59079	0.63311
NCI	1.33	0.61	0.07			0.67746	0.61508	0.53614
NCI	1.39	1.52	0.11			1.4808	1.638	1.427
NCI	1.4	0.72	0.14			0.86786	0.6966	0.59449
NCI	1.74	1.98	0.21			2.1938	1.7699	1.9791
VaD	1.03	0.56	0.14			0.5797	0.6885	0.41042
VaD	1.05	0.31	0.03			0.29777	0.33726	0.28958
VaD	1.09	0.27	0.06			0.32475	0.20572	0.28062
VaD	1.1	0.5	0.04			0.54725	0.48779	0.47409
VaD	1.14	0.42	0.05			0.46854	0.40499	0.37687
VaD	1.19	0.79	0.15			0.6871	0.73708	0.96016
VaD	1.32	0.34	0.22			0.19196	0.23688	0.5942
VaD	1.35	0.77	0.09			0.6694	0.84509	0.80469
VaD	1.03	0.51	0.02			0.53436	0.52016	0.48759
VCIND	1.06	0.21	0.05			0.15861	0.26572	0.21464
VCIND	1.07	0.59	0.12			0.70181	0.46217	0.61018
VCIND	1.09	0.17	0.04			0.163675	0.21459	0.13836
VCIND	1.09	0.5	0.14			0.53033	0.62547	0.34489
VCIND	1.13	0.27	0.04			0.27602	0.2248	0.29805
VCIND	1.13528	0.04	0.01			0.04433	0.03155	0.034826
VCIND	1.16	0.7	0.3			0.7991	0.36776	0.940649
VCIND	1.18742	0.11	0.1			0.15252	0.000918	0.19146
VCIND	1.19469	0.41	0.04			0.45533	0.39091	0.37617
VCIND	1.22	0.34	0.23			0.5989	0.17161	0.26268
VCIND	1.38	1.46	0.01			1.4699	1.4572	1.4505
VCIND	2.02	2.18	0.04			2.2308	2.143	2.1698
Unbound Aβ42
		Relative CD63 Δλ
Population	Global imaging SUVR	Mean	SD			Data1	Data2	Data3
AD	2.144	1.8	0.03			1.77302	1.8192	1.8214
AD	2.099	1.79	0.19			1.8307	1.965	1.581
AD	2.09	2.27	0.06			2.3198	2.2096	2.273
AD	2.089	2.35	0.12			2.404	2.436	2.2079
AD	2.08	0.88	0.08			0.83487	0.9811	0.83824
AD	2.03	0.88	0.05			0.82288	0.92944	0.87379
AD	1.96	2.03	0.03			2.0007	2.0613	2.021
AD	1.92	2.72	0.02			2.7109	2.7194	2.7433
AD	1.87	0.43	0.1			0.45423	0.50604	0.31806
AD	1.811	0.93	0.16			0.92523	1.09619	0.7807
AD	1.81	1.78	0.1			1.8967	1.7079	1.7335
AD	1.8	1.68	0.07			1.7545	1.676	1.6074
AD	1.79	0.37	0.18			0.16775	0.48177	0.47087
AD	1.76	0.82	0.11			0.87803	0.6974	0.89938
AD	1.626	1.8	0.1			1.8561	1.8609	1.6855
AD	1.47	2.04	0.02			2.0164	2.0372	2.0546
AD	1.18	0.08	0.19			-0.054698	0.30347	0.0016465
CIND	2.26	0.87	0.14			0.74891	0.84293	1.03251
CIND	2.14	1.54	0.09			1.6456	1.4984	1.4841
CIND	2.06	2.84	0.03			2.8128	2.84	2.8716
CIND	1.89	2.14	0.03			2.1584	2.1421	2.1064
CIND	1.65089	1.72	0.01			1.7366	1.72	1.7088
CIND	1.65	2.02	0.01			2.028	2.0245	2.0104
CIND	1.63	0.33	0.08			0.28312	0.41945	0.28996
CIND	1.51	0.72	0.17			0.55314	0.88386	0.71748
CIND	1.44	0.83	0.19			0.886	0.61493	0.97654
CIND	1.29	2.25	0.02			2.238	2.2391	2.2745
CIND	1.21	2.01	0.08			1.9281	2.0866	2.0043
CIND	1.171	1.58	0			1.5803	1.5796	1.5792
CIND	1.13	2.57	0.27			2.5142	2.8536	2.3288
CIND	1.123	1.64	0.03			1.6153	1.6334	1.6648
CIND	1.12	1.63	0.21			1.3973	1.7903	1.7092
CIND	1.12	0.24	0.03			0.2664	0.2472	0.20735
CIND	1.06	2.01	0.07			2.0096	2.0817	1.9513
CIND	1.86	2.71	0.2			2.8445	2.804	2.4793
NCI	1.74	2.78	0.13			2.7028	2.931	2.6925
NCI	1.4	1.03	0.08			1.1177	0.96258	1.0247
NCI	1.39	1.16	0.03			1.1601	1.1375	1.1965
NCI	1.33	2.61	0.21			2.4581	2.516	2.8476
NCI	1.33	1.85	0.06			1.7841	1.9002	1.8637
NCI	1.285	0.63	0.1			0.53712	0.62502	0.73073
NCI	1.19	0.75	0.08			0.67686	0.74453	0.82743
NCI	1.19	1.12	0.08			1.0539	1.2037	1.1043
NCI	1.15	0.94	0.12			1.01053	0.79949	1.0193
NCI	1.14	1.31	0.04			1.353	1.3172	1.27025
NCI	1.139	0.39	0.06			0.41601	0.32462	0.43126
NCI	1.13	0.99	0.16			1.1682	0.89553	0.89236
NCI	1.13	0.42	0.08			0.5128	0.37509	0.38474
NCI	1.099	0.2	0.15			0.2584	0.0254	0.30821
NCI	1.09	0.99	0.15			1.0095	0.8309	1.128
NCI	1.09	2.76	0.05			2.825	2.7316	2.7318
VaD	1.03	0.88	0.12			1.0036	0.87058	0.76994
VaD	1.35	2.31	0.22			2.1056	2.5482	2.2682
VaD	1.32	1.8	0			1.7987	1.802	1.8002
VaD	1.19	0.9	0.35			0.56308	1.2596	0.86661
VaD	1.14	0.57	0.24			0.484306	0.38837	0.84917
VaD	1.1	1.91	0.12			1.9916	1.7774	1.9576
VaD	1.09	2.15	0.05			2.16743	2.08993	2.1778
VaD	1.05	1.03	0.07			1.0344	0.96415	1.1057
VaD	1.03	2.18	0.18			1.97567	2.3274	2.2294
VCIND	2.02	0.24	0.17			0.2775	0.3858	0.06044
VCIND	1.38	0.75	0.07			0.710082	0.71145	0.83496
VCIND	1.22	1.39	0.22			1.4912	1.141	1.5363
VCIND	1.19469	1.43	0.09			1.525	1.3411	1.4329
VCIND	1.18742	1.82	0.22			1.7607	1.6337	2.0611
VCIND	1.16	2.1	0.03			2.0715	2.1296	2.1039
VCIND	1.13528	1.48	0.09			1.3836	1.573	1.4756
VCIND	1.13	2.32	0.14			2.47993	2.2517	2.216
VCIND	1.09	0.98	0.15			0.80352	1.0645	1.0746
VCIND	1.09	1.52	0.14			1.5213	1.6582	1.3846
VCIND	1.07	0.6	0.35			0.65122	0.93008	0.23171
VCIND	1.06	1.64	0.18			1.4538	1.8072	1.6684
Total Aβ42
		Relative CD63 Δλ
Population	Global imaging SUVR	Mean	SD			Data1	Data2	Data3
AD	1.18	4.21	0.28			4.5278	4.0926	4.0101
AD	1.47	4.91	0.03			4.9418	4.8856	4.8989
AD	1.626	5.47	0.11			5.5536	5.5038	5.3383
AD	1.76	3.83	0.12			3.8848	3.9002	3.6929
AD	1.79	3.32	0.24			3.0758	3.5589	3.3254
AD	1.8	4.95	0.12			4.8732	4.8809	5.0877
AD	1.81	3.23	0.15			3.0715	3.358	3.2704
AD	1.811	4.28	0.19			4.2437	4.4811	4.1018
AD	1.87	4.17	0.1			4.1576	4.2683	4.0712
AD	1.92	5.75	0.04			5.7425	5.7816	5.7109
AD	1.96	4.06	0.08			4.1322	3.9828	4.0757
AD	2.03	1.09	0.07			1.1729	1.0299	1.0695
AD	2.08	2.47	0.09			2.5428	2.369	2.4893
AD	2.089	2.71	0.13			2.8216	2.5623	2.7436
AD	2.09	4.06	0.11			3.9613	4.0226	4.1835
AD	2.099	2.46	0.25			2.509	2.1816	2.6776
AD	2.144	2.61	0.06			2.5613	2.5882	2.6682
CIND	1.06	4.52	0.25			4.7198	4.5984	4.2452
CIND	1.12	4.15	0.07			4.085	4.1489	4.2238
CIND	1.12	5.26	0.23			5.501	5.0382	5.2452
CIND	1.123	5	0.09			4.9137	5.09534	4.9906
CIND	1.13	5.32	0.28			5.0649	5.6211	5.2839
CIND	1.171	5.45	0.12			5.3148	5.5413	5.4833
CIND	1.21	5.8	0.09			5.7355	5.9079	5.7678
CIND	1.29	5.77	0.12			5.8585	5.6377	5.8079
CIND	1.44	4.45	0.2			4.238	4.6462	4.4611
CIND	1.51	4.71	0.35			4.4811	5.1183	4.5446
CIND	1.63	3.48	0.38			3.405	3.8891	3.1355
CIND	1.65	3.74	0.03			3.7411	3.7074	3.7647
CIND	1.65089	2.89	0.07			2.8563	2.8409	2.97
CIND	1.86	5.05	0.2			4.9338	4.9268	5.2798
CIND	1.89	5.26	0.03			5.2936	5.2414	5.2307
CIND	2.06	3.09	0.09			3.1464	3.1389	2.9909
CIND	2.14	1.62	0.11			1.6449	1.5051	1.7218
CIND	2.26	3.05	0.16			3.2295	2.9434	2.9653
NCI	1.09	5.26	0.1			5.3711	5.1764	5.2315
NCI	1.09	1.76	0.19			1.6595	1.6344	1.9768
NCI	1.099	3.77	0.21			4.0147	3.626	3.6699
NCI	1.13	3.64	0.08			3.5681	3.6409	3.7207
NCI	1.13	3.96	0.34			3.9221	3.6512	4.3192
NCI	1.139	1.55	0.08			1.4521	1.6013	1.5959
NCI	1.14	2.53	0.06			2.5755	2.5442	2.4609
NCI	1.15	3.62	0.13			3.7467	3.4866	3.6157
NCI	1.19	3.87	0.09			3.8766	3.7759	3.9506
NCI	1.19	3.3	0.32			3.6644	3.1849	3.051
NCI	1.285	3.94	0.31			3.6191	4.2424	3.969
NCI	1.33	5.67	0.38			5.6925	6.0413	5.2819
NCI	1.33	5.1	0.57			4.4356	5.4095	5.449
NCI	1.39	4.22	0.06			4.2772	4.1526	4.2238
NCI	1.4	4.82	0.11			4.709	4.9291	4.8268
NCI	1.74	4.38	0.24			4.2762	4.6486	4.2014
VaD	1.03	5.48	0.18			5.3346	5.6757	5.4223
VaD	1.03	3.75	0.12			3.6895	3.8856	3.6628
VaD	1.05	5.25	0.2			5.4718	5.2109	5.0821
VaD	1.09	4.12	0.05			4.0712	4.1734	4.1271
VaD	1.1	5.44	0.18			5.4879	5.5887	5.2383
VaD	1.14	3.66	0.27			3.9307	3.6461	3.3919
VaD	1.19	3.81	0.45			4.0536	3.2881	4.0788
VaD	1.32	5.11	0.31			5.3413	4.7615	5.2321
VaD	1.35	4.32	0.24			4.6008	4.2168	4.1477
VCIND	1.06	3.82	0.19			3.6505	3.7986	4.023
VCIND	1.07	4.08	0.36			4.3325	3.6741	4.234
VCIND	1.09	3.16	0.16			3.1091	3.0365	3.3353
VCIND	1.09	5.03	0.2			5.2349	5.0258	4.8279
VCIND	1.13	4.96	0.15			5.0632	5.0194	4.7847
VCIND	1.13528	4.68	0.21			4.6975	4.8836	4.4664
VCIND	1.16	5.16	0.36			4.8772	5.0273	5.5702
VCIND	1.18742	3.7	0.27			3.6827	3.446	3.9837
VCIND	1.19469	4.66	0.46			4.3762	4.4096	5.1944
VCIND	1.22	4.79	0.58			5.4538	4.4046	4.5131
VCIND	1.38	2.7	0.18			2.8341	2.7663	2.495
VCIND	2.02	0.63	0.27			0.9444	0.46941	0.48735

## Sheet: Supplementary Fig. 6a
	196nm
	Mean	SD			Data1	Data2	Data3
Transmission	1	0			1.00018	1.00104	1.00126
FWHM	1	0.01			1.00257	0.984698	1.01313
Sensitivity	1	0.06			0.931004	1.0547	1.02277
	213nm
	Mean	SD			Data1	Data2	Data3
Transmission	1.76	0.01			1.74845	1.76324	1.76561
FWHM	0.92	0.01			0.910808	0.923167	0.931257
Sensitivity	1.02	0.08			1.03185	0.944628	1.09804
	230nm
	Mean	SD			Data1	Data2	Data3
Transmission	2.36	0.02			2.33191	2.36524	2.37689
FWHM	0.93	0.01			0.936975	0.914143	0.941666
Sensitivity	1.02	0.07			1.09308	1.00812	0.956567

## Sheet: Supplementary Fig. 8b
	Extravesicular protein
	Mean	SD		Data1	Data2	Data3
	3.88	0.06		3.8343	3.8534	3.9436
	Intravesicular protein
	Mean	SD		Data1	Data2	Data3
	3.84	0.06		3.8034	3.9114	3.8179
	miRNA
	Mean	SD		Data1	Data2	Data3
	14.09	0.05		14.128	14.097	14.036

## Sheet: Supplementary Fig. 12b
	Exosome + Aβ42
Capture antibody	Aβ42
Detection antibody	CD63
	Mean	CD			Data1	Data2	Data3
	2.42	0.06			2.37	2.5	2.4
	Exosome + Aβ42
Capture antibody	IgG isotype control
Detection antibody	CD63
	Mean	CD			Data1	Data2	Data3
	0	0.05			-0.04	0.05	0
	Exosome + Aβ42 + fibronectin
Capture antibody	Aβ42
Detection antibody	CD63
	Mean	CD			Data1	Data2	Data3
	2.5	0.23			2.71	2.53	2.25
	Exosome + Aβ42 + fibronectin
Capture antibody	IgG isotype control
Detection antibody	CD63
	Mean	CD			Data1	Data2	Data3
	0	0.11			0.01	-0.11	0.11

## Sheet: Supplementary Fig. 12c
	Mean	CD			Data1	Data2	Data3
Exosome+Aβ42	2.5	0.18			2.6913	2.4706	2.3351
APOE+Aβ42	0.08	0.21			0.0011912	0.32399	-0.0802047
Purified HAS	0.1	0.04			0.105379	0.0649506	0.13498

[truncated: 4 more sheets: Supplementary FIg. 13a, Supplementary Fig. 13c, Supplementary Fig. 14a, Supplementary Fig. 14b]
